# Supplementary material for: Quantitative RNA-Seq analysis in non-model species: assessing transcriptome assemblies as a scaffold and the utility of evolutionary divergent genomic reference species
Source: BMC Genomics. 2012 Aug 1;13:361. doi: 10.1186/1471-2164-13-361 (PMC3469347; doi:10.1186/1471-2164-13-361)
Supplement: Additional file 1 — Table listing the RNA-Seq data used in the de novo transcriptome assemblies (TA) and the basic assembly metrics for each transcriptome assembly. [file 1471-2164-13-361-S1.xlsx]

## Sheet: Sheet1
	RNA-Seq data					Basic assembly metrics
de novo TA	RNASeq data assembled	Sequencing platform	Raw average read length (nt)	Number of trimmed reads used	Total size post-trim (bp)	Total number of contigs	Longest contig (bp)	Mean contig length (bp)	Median contig length (bp)	N50 contig length (bp)	Summed lengths of contigs (kbp)
TA_Ill pr1	SRR039628/29 paired	Illumina	50	16399199	764758265	27099	12116	565.26	375	na	15318.06
TA_Ill pr2	SRR039630/31 paired	Illumina	50	15515308	722619404	26191	11407	560.88	372	na	14690.05
TA_Ill pr3	SRR039632/33 paired	Illumina	50	14899407	691299571	25206	13382	554	371	na	13964.24
TA_Ill prs	SRR039628/29,30/31,32/33 paired	Illumina	50	46813914	2178677240	45215	14624	630.15	394	872	28492.31
TA_All Ill	SRR039628/29,30/31,32/33 paired & SRX016366	Illumina	35 & 50	119621582	4894626759	54173	14672	651.55	394	938	35296.39
TA_454	SRX002933 & SRX002935	454	250	1920479	470769200	94219	9331	489.8	342	536	46148.24
TA_Ill prs & 454	SRR039628/29,30/31,32/33 paired, SRX002933 & SRX002935	Illumina & 454	50 & 250	48728685	2649446440	139693	14674	486.48	286	553	67958.48
TA_All	SRR039628/29,30/31,32/33 paired, SRX016366, SRX002933 & SRX002935	Illumina & 454	35, 50 & 250	121536353	5365395959	140589	14800	505.38	288	606	71051.37
