# Supplementary material for: Quantitative RNA-Seq analysis in non-model species: assessing transcriptome assemblies as a scaffold and the utility of evolutionary divergent genomic reference species
Source: BMC Genomics. 2012 Aug 1;13:361. doi: 10.1186/1471-2164-13-361 (PMC3469347; doi:10.1186/1471-2164-13-361)
Supplement: Additional file 5 — Plot comparing the RNA-Seq expression levels produced from either mapping reads directly to the CCDS dataset, or to a de novo transcriptome assembly. [file 1471-2164-13-361-S5.xlsx]

## Sheet: Sheet 1
Index	Term significantly over or under-represented in the total GRS gene list (p<0.05)	Chimpanzee	Orangutan	Macaque	Marmoset	Mouse	Platypus
Terms of DB: GO biological process between levels 3 to 9
	sensory perception of smell (GO:0007608)	4.95% 95.05%	4.27% 95.73%	3.63% 96.37%	5.07% 94.93%	3.77% 96.23%	4.17% 95.83%
	G-protein coupled receptor protein signaling pathway (GO:0007186)	25.04% 74.96%	26.32% 73.68%	25.87% 74.13%	25.5% 74.5%	26.78% 73.22%	25.02% 74.98%
	signal transduction (GO:0007165)	40.13% 59.87%	40.42% 59.58%	41.16% 58.84%	41.91% 58.09%	40.96% 59.04%	39.64% 60.36%
	defense response to bacterium (GO:0042742)	14.68% 85.32%	12.52% 87.48%	20.73% 79.27%	17.06% 82.94%	19.44% 80.56%	14.35% 85.65%
	regulation of transcription, DNA-dependent (GO:0006355)	43.86% 56.14%	44.64% 55.36%		44.29% 55.71%	43.73% 56.27%
	chromosome organization and biogenesis (sensu Eukaryota) (GO:0007001)	22.2% 77.8%	20.7% 79.3%	19.42% 80.58%	19.59% 80.41%	18.38% 81.62%	23.82% 76.18%
	immune response (GO:0006955)	39.56% 60.44%				33.57% 66.43%	25.71% 74.29%
	translation (GO:0006412)	61.19% 38.81%					64.6% 35.4%
	RNA splicing (GO:0008380)						62.79% 37.21%
	ubiquitin cycle (GO:0006512)	58.95% 41.05%
	cell-cell signaling (GO:0007267)	38.59% 61.41%
Terms of DB: GO molecular function between levels 3 to 9
	olfactory receptor activity (GO:0004984)	1.49% 98.51%	1.49% 98.51%	0.76% 99.24%	1.53% 98.47%	0.79% 99.21%	1.1% 98.9%
	receptor activity (GO:0004872)	38.52% 61.48%	39.34% 60.66%	39.04% 60.96%	39.29% 60.71%	39.16% 60.84%	34.99% 65.01%
	transcription factor activity (GO:0003700)	37.02% 62.98%	38.88% 61.12%	39.63% 60.37%	39.01% 60.99%	37.56% 62.44%
	sequence-specific DNA binding (GO:0043565)	32.02% 67.98%	33.59% 66.41%	34.23% 65.77%	33.35% 66.65%	30.64% 69.36%	36.67% 63.33%
	protein binding (GO:0005515)	53.08% 46.92%	53.09% 46.91%	53.11% 46.89%	52.91% 47.09%	53.16% 46.84%
	structural constituent of ribosome (GO:0003735)						64.17% 35.83%
	RNA binding (GO:0003723)					57.8% 42.2%	59.68% 40.32%
	rhodopsin-like receptor activity (GO:0001584)	36.82% 63.18%		36.13% 63.87%	37.02% 62.98%
Terms of DB: GO cellular component between levels 3 to 9
	mitochondrion (GO:0005739)	59.05% 40.95%	58.47% 41.53%	58% 42%	59.26% 40.74%	59.16% 40.84%	60.2% 39.8%
	extracellular space (GO:0005615)	36.97% 63.03%	38.72% 61.28%	38.4% 61.6%	38.73% 61.27%	38.24% 61.76%	37.86% 62.14%
	chromosome (GO:0005694)	32.37% 67.63%	33.78% 66.22%	30.6% 69.4%	30.72% 69.28%	29.76% 70.24%	30.4% 69.6%
	membrane (GO:0016020)						46.98% 53.02%
	ribosome (GO:0005840)						63.75% 36.25%
	integral to plasma membrane (GO:0005887)						44.05% 55.95%
	endoplasmic reticulum (GO:0005783)						56.42% 43.58%
Terms of DB: KEGG
	Cytokine-cytokine receptor interaction (hsa04060)					26.78% 73.22%	13.12% 86.88%
	Natural killer cell mediated cytotoxicity (hsa04650)					17.19% 82.81%
TOTAL categories		19	14	14	15	18	21
