# Supplementary material for: Quantitative RNA-Seq analysis in non-model species: assessing transcriptome assemblies as a scaffold and the utility of evolutionary divergent genomic reference species
Source: BMC Genomics. 2012 Aug 1;13:361. doi: 10.1186/1471-2164-13-361 (PMC3469347; doi:10.1186/1471-2164-13-361)
Supplement: Additional file 6 — Table listing the functional GO and KEGG categories that are significantly (p < 0.05) over- or under-represented in the total list of GRS orthologs of CCDS genes that have a TA hit, compared to the total list of CCDS genes. [file 1471-2164-13-361-S6.xlsx]

## Sheet: Sheet1
Index	Term significantly over or under-represented in the GRS correct only list (p<0.05)	Chimpanzee	Orangutan	Macaque	Marmoset	Mouse	Platypus
Terms of DB: GO biological process between levels 3 to 9
	G-protein coupled receptor protein signaling pathway (GO:0007186)	25.11% 74.89%	24.98% 75.02%	26.09% 73.91%	25.69% 74.31%	27.31% 72.69%	20.1% 79.9%
	sensory perception of smell (GO:0007608)	4.7% 95.3%	3.2% 96.8%	4.06% 95.94%	4.07% 95.93%	4.14% 95.86%	4.15% 95.85%
	signal transduction (GO:0007165)	39.43% 60.57%	39.35% 60.65%	40.87% 59.13%	41.75% 58.25%	39.96% 60.04%	36.14% 63.86%
	immune response (GO:0006955)					34.08% 65.92%	22.93% 77.07%
	translation (GO:0006412)	60.59% 39.41%				61.93% 38.07%	69.07% 30.93%
	multicellular organismal development (GO:0007275)						39.4% 60.6%
	RNA splicing (GO:0008380)	61.77% 38.23%					65.13% 34.87%
	defense response to bacterium (GO:0042742)	15.98% 84.02%	11.29% 88.71%	20.7% 79.3%	16.39% 83.61%	18.89% 81.11%	14.31% 85.69%
	chromosome organization and biogenesis (sensu Eukaryota) (GO:0007001)	23.97% 76.03%	20.88% 79.12%	21.29% 78.71%	15.95% 84.05%	19.89% 80.11%	18.75% 81.25%
	cell surface receptor linked signal transduction (GO:0007166)						24.32% 75.68%
	establishment and/or maintenance of chromatin architecture (GO:0006325)					0% 100%
	regulation of transcription, DNA-dependent (GO:0006355)	43.74% 56.26%	43.42% 56.58%	44.71% 55.29%	43.94% 56.06%	42.88% 57.12%
	ubiquitin cycle (GO:0006512)	59.3% 40.7%
	cell-cell signaling (GO:0007267)	38.06% 61.94%
Terms of DB: GO molecular function between levels 3 to 9
	olfactory receptor activity (GO:0004984)	1.65% 98.35%	0% 100%	0.86% 99.14%	0.86% 99.14%	0.88% 99.12%	1.46% 98.54%
	receptor activity (GO:0004872)	38.46% 61.54%	37.92% 62.08%	38.56% 61.44%	38.55% 61.45%	38.21% 61.79%	30.47% 69.53%
	structural constituent of ribosome (GO:0003735)						70.05% 29.95%
	RNA binding (GO:0003723)					58.25% 41.75%	61.89% 38.11%
	sequence-specific DNA binding (GO:0043565)	31.37% 68.63%	33.35% 66.65%	34.17% 65.83%	35.03% 64.97%	31.24% 68.76%	32.66% 67.34%
	rhodopsin-like receptor activity (GO:0001584)	36.27% 63.73%	36.46% 63.54%	36.62% 63.38%	36.2% 63.8%		29.05% 70.95%
	transcription factor activity (GO:0003700)	36.46% 63.54%	38.52% 61.48%	39.47% 60.53%	39.2% 60.8%	36.84% 63.16%	40.64% 59.36%
	protein binding (GO:0005515)	53.14% 46.86%	53.03% 46.97%	52.95% 47.05%	52.83% 47.17%	53.27% 46.73%
Terms of DB: GO cellular component between levels 3 to 9
	mitochondrion (GO:0005739)	59.82% 40.18%	60.03% 39.97%	59.23% 40.77%	60.8% 39.2%	60.34% 39.66%	64.11% 35.89%
	membrane (GO:0016020)						46.04% 53.96%
	ribosome (GO:0005840)						68.89% 31.11%
	plasma membrane (GO:0005886)						36.75% 63.25%
	integral to plasma membrane (GO:0005887)						40.9% 59.1%
	extracellular space (GO:0005615)	36.97% 63.03%	37.98% 62.02%	38.29% 61.71%	38.84% 61.16%	39.03% 60.97%	37.12% 62.88%
	integral to membrane (GO:0016021)						46.01% 53.99%
	chromosome (GO:0005694)	32.26% 67.74%	33.38% 66.62%	29.78% 70.22%	27.92% 72.08%	30.92% 69.08%	28.26% 71.74%
	endoplasmic reticulum (GO:0005783)		56.88% 43.12%		56.17% 43.83%		57.22% 42.78%
Terms of DB: KEGG
	Natural killer cell mediated cytotoxicity (hsa04650)					14.48% 85.52%
	Cytokine-cytokine receptor interaction (hsa04060)					28.46% 71.54%	13.12% 86.88%
TOTAL categories		19	16	15	16	20	27
