# Supplementary material for: Quantitative RNA-Seq analysis in non-model species: assessing transcriptome assemblies as a scaffold and the utility of evolutionary divergent genomic reference species
Source: BMC Genomics. 2012 Aug 1;13:361. doi: 10.1186/1471-2164-13-361 (PMC3469347; doi:10.1186/1471-2164-13-361)
Supplement: Additional file 7 — Table listing the functional GO and KEGG categories that are significantly (p < 0.05) over- or under-represented in a list of GRS orthologs of CCDS genes that only have correctly assigned TA hits, compared to the total list of CCDS genes. [file 1471-2164-13-361-S7.xlsx]

## Sheet: Sheet1
Index	Term significantly over or under-represented in the residuals=0 list (p<0.05)	Chimpanzee	Orangutan	Macaque	Marmoset	Mouse	Platypus
Terms of DB: GO biological process between levels 3 to 9
	regulation of small GTPase mediated signal transduction (GO:0051056)		12.67% 87.33%
	translation (GO:0006412)						71.02% 28.98%
	protein amino acid phosphorylation (GO:0006468)						30.18% 69.82%
Terms of DB: GO molecular function between levels 3 to 9
	ATP binding (GO:0005524)			39.05% 60.95%		40.4% 59.6%	34.9% 65.1%
	nucleotide binding (GO:0000166)					40.64% 59.36%	38.73% 61.27%
	Rho guanyl-nucleotide exchange factor activity (GO:0005089)					16.84% 83.16%
	structural constituent of ribosome (GO:0003735)						78.16% 21.84%
	NADH dehydrogenase (ubiquinone) activity (GO:0008137)						91.36% 8.64%
	protein serine/threonine kinase activity (GO:0004674)						28.05% 71.95%
	NADH dehydrogenase activity (GO:0003954)						91.01% 8.99%
Terms of DB: GO cellular component between levels 3 to 9
	mitochondrion (GO:0005739)	64.28% 35.72%	67.19% 32.81%	62.6% 37.4%	68% 32%	68.28% 31.72%	68.55% 31.45%
	intracellular (GO:0005622)		41.93% 58.07%		41.9% 58.1%
	nucleus (GO:0005634)			45.48% 54.52%
	ribonucleoprotein complex (GO:0030529)						82.75% 17.25%
	plasma membrane (GO:0005886)						34.29% 65.71%
	ribosome (GO:0005840)						71.35% 28.65%
TOTAL categories		1	3	3	2	4	12
